# Supplementary material for: Enhancing Urological Cancer Treatment: Leveraging Vasodilator Synergistic Potential with 5-FU for Improved Therapeutic Outcomes
Source: J Clin Med. 2024 Jul 14;13(14):4113. doi: 10.3390/jcm13144113 (PMC11277888; doi:10.3390/jcm13144113)
Supplement: Supplementary file 1 [file jcm-13-04113-s001.zip]

Archive with 1 entries (1 files):
- jcm-3049325-supplementary.pdf
